# Supplementary material for: Glycan biomarkers for Alzheimer disease correlate with T‐tau and P‐tau in cerebrospinal fluid in subjective cognitive impairment
Source: FEBS J. 2020 Jan 14;287(15):3221–34. doi: 10.1111/febs.15197 (PMC7496940; doi:10.1111/febs.15197)
Supplement: Supplementary file 1 — Fig. S1 . MALDI‐TOF mass spectra of permethylated CSF‐derived N‐glycans. Fig. S2 . MALDI‐TOF mass spectra of permethylated N‐glycans from postmortem ventricular fluid. Fig. S3 . Extracted LC‐MS base‐peak chromatogram of selected glycans for a typical control sample. Fig. S4 . MS/MS spectrum of the molecular ion m/z 1202.92H+ representing a trifucosylated bisecting GlcNAc structure. [file FEBS-287-3221-s001.zip]

Archive with 1 entries (1 files):
- febs15197-sup-0001-FigS1-S4.pdf
